# Supplementary material for: Computational Study on Potential Novel Anti-Ebola Virus Protein VP35 Natural Compounds
Source: Biomedicines. 2021 Nov 30;9(12):1796. doi: 10.3390/biomedicines9121796 (PMC8698941; doi:10.3390/biomedicines9121796)
Supplement: Supplementary file 1 [file biomedicines-09-01796-s001.zip]

Archive with 1 entries (1 files):
- biomedicines-1417001-supplementary.pdf
